# Supplementary material for: Nucleus size and DNA accessibility are linked to the regulation of paraspeckle formation in cellular differentiation
Source: BMC Biol. 2020 Apr 22;18:42. doi: 10.1186/s12915-020-00770-y (PMC7178590; doi:10.1186/s12915-020-00770-y)
Supplement: Supplementary file 5 — List of primers, smFISH probes and antibodies. Table S1. Sequence and genomic location of gRNAs and primers used for the generation of CRISPR lines. Table S2. List of antibodies. Table S3. List of RT-qPCR primer sequences. Table S4. List of sequences of smFISH probes. [file 12915_2020_770_MOESM5_ESM.xlsx]

## Sheet: Table 1_gRNAs and primers
Sequence and genomic location of gRNAs and primers used for generation of CRISPR lines
gRNA name	gRNA sequence	Genomic position (Hg19)
NEAT1_KO_up	GGGGCGGCGCTTTAGAGTTG	Chr11: 65186374
NEAT1_KO_down	CTTTGGGGAATTTAGTGCGT	Chr11: 65192559
NEAT1_TH_KO_up	TCCCTTGTAAAGGCATAGCC	Chr11: 65212842
NEAT1_TH_KO_down	CTGCTCACTCTTTCACAGAT	Chr11: 65212999
NEAT1_KO_STOP	CATCTGAAAACCTTTACCCC	Chr11: 65191779
PCR primer name	Primer sequence	Genomic position (Hg19)
NEAT1_KO_F	ACCAGCCCACATTAGGTCAA	Chr11: 65185808
NEAT1_KO_R	CCCACACCCCAAACAAAACA	Chr11: 65192890
NEAT1_TH_KO_F	CTCGTGAAGGCAGAGGGAG	Chr11: 65212646
NEAT1_TH_KO_R	CCCAATGCTACCCCTCTAGG	Chr11: 65213152

## Sheet: Table 2_Antibodies
Antibodies
Targeted protein	company	Clone	Catalogue number	RRID	Dilution if not 1:100
OCT4	CST	C30A3	2840	AB_2167691
NANOG	CST	D73G4	4903	AB_10559205
SOX2	CST	D6D9	3579	AB_2195767
TRA1-60	Abcam	2A6	ab16288	AB_778563
SSEA5	Hybridoma supernatant	800000000000	---	n.a.	1:10 dilution
FOXG1	Abcam	polyclonal	ab18259	AB_732415
PAX6	Biolegend	polyclonal	901301	AB_2565003
CD73-PE	BD Biosciences	AD2	550257	AB_393561	1:10 dilution
CD90-PC5	Beckman Coulter	Thy-1/310	IM3703	AB_1575985	1:10 dilution
CXCR4-PE	LifeTechnologies	12G5	MHCXCR404	AB_10373097
CD117-APC	LifeTechnologies	104D2	CD11705	AB_1463361
EPCAM-APC	LifeTechnologies	G8.8	17-5791-82	AB_2716944
SIX2	Santa Cruz	H-4	sc-377193	n.a.
PAX2	Santa Cruz	G-3	sc-377181	n.a.
CDH5	Santa Cruz	F-8	sc-9989	AB_2077957
WT1	Santa Cruz	H-1	sc-393498	n.a.
SOX1	R&D Systems	polyclonal	AF3369	AB_2239879
NESTIN	R&D Systems	polyclonal	MAB1259	AB_2251304
HNF4A	Sigma Aldrich	3C6	SAB1412164	n.a.
ALB	Abcam	polyclonal	ab106582	AB_10888110
AFP	Sigma Aldrich	1G7	WH0000174M1	AB_1839587
GFAP	CST	D1F4Q	12389	AB_2631098
SOX9	CST	D8G8H	82630	AB_2665492
MNX1	Merck Millipore	polyclonal	ABN174	RRID:AB_2732012
TUBB3	CST	D71G9	5558	n.a.
NFH	CST	RMdO 20	2836	n.a.
ISL1	Abcam	polyclonal	Ab20670	AB_881306
MAP2	Sigma Aldrich	HM-2	M4403	AB_477193
TBR1	Abcam	polyclonal	ab31940	AB_2200219
VIM	Santa Cruz Biotechnology	V-9	sc-6260	AB_628437
HSP47	Santa Cruz Biotechnology	G-12	sc-5293	AB_627757
KRT14	Santa Cruz Biotechnology	LL001	sc-53253	AB_2134820
IVL	Santa Cruz Biotechnology	A-5	sc-398952	n.a.
Phospho H2A.X (Ser139)	CST	20E3	9718	AB_2118009	1.500 dilution
SFPQ	Abcam	polyclonal	ab38148	AB_945424	1.500 dilution
NONO	Abcam	polyclonal	ab70335	RRID:AB_1269576	1.250 dilution
IgG rabbit	GeneTex	polyclonal	GTX35035	AB_10623175
IgG1 kappa mouse	eBioscience	P3.6.2.8.1	14-4714-82	AB_470111

## Sheet: Table 3_qPCR primer
qPCR primer sequences
Name	Primer sequence
GAPDH_Fwd	GCTCATTTCCTGGTATGACAACG
GAPDH_Rev	GAGATTCAGTGTGGTGGGGG
OCT4_Fwd	CAATTTGCCAAGCTCCTGAAG
OCT4_Rev	AAAGCGGCAGATGGTCGTT
NANOG_Fwd	CCTTCCTCCATGGATCTGCTT
NANOG_Rev	CTTGACCGGGACCTTGTCTTC
SOX2_Fwd	CCTCCGGGACATGATCAGCATGTA
SOX2_Rev	GCAGTGTGCCGTTAATGGCCGTG
T_Fwd	CAACCTCACTGACGGTGAAAAA
T_Rev	ACAAATTCTGGTGTGCCAAAGTT
MESP1_Fwd	CTGCCTGAGGAGCCCAAGT
MESP1_Rev	GCAGTCTGCCAAGGAACCA
MIXL1_Fwd	CCGAGTCCAGGATCCAGGTA
MIXL1_Rev	CTCTGACGCCGAGACTTGG
FZD4_Fwd	TACAACGTGACCAAGATGC
FZD4_Rev	AAAGGAAGAACTGCAGCTG
TWIST_Fwd	AAAGGAAGAACTGCAGCTG
TWIST_Rev	GCCAGGTACATCGACTTCCTCT
SLUG_Fwd	TCCATCCTCCAGACCGAGAAGG
SLUG_Rev	ATCTGCGGCAAGGCGTTTTCCA
CXCR4_Fwd	GAGCCCTCAGATTTGACCTGTC
CXCR4_Rev	CACCGCATCTGGAGAACCA
SOX17_Fwd	GCCCATTTCCTCGGTGTAGTT
SOX17_Rev	GGCGCAGCAGAATCCAGA
FOXA2_Fwd	CCACGACTTGCCCAGCAT
FOXA2_Rev	GGGAGCGGTGAAGATGGA
NKX2.1_Fwd	CTTCCCCGCCATCTCCCGCTTC
NKX2.1_Rev	GCCGACAGGTACTTCTGTTGCTTG
PAX6_Fwd	GCGGAGTTATGATACCTACACC
PAX6_Rev	GAAATGAGTCCTGTTGAAGTGG
SOX1_Fwd	GAGAACCCCAAGATGCACAA
SOX1_Rev	CCTCGGACATGACCTTCCA
ASCL1_Fwd	TTCACCAACTGGTTCTGAG
ASCL1_Rev	TAAAGATGCAGGTTGTGCG
FOXG1_Fwd	GCTGGACATGGGAGATAGG
FOXG1_Rev	GTTGATGCTGAACGAGGAC
PVT1_Fwd	GGATTTCCTTGCGGAAAGG	lncRNA screen
PVT1_Rev	GACAGCTATGGTCTGGAGG	lncRNA screen
KCNQ1OT1_Fwd	CTTAAACAGCAACCTACACCA	lncRNA screen
KCNQ1OT1_Rev	CATTCATCCATTCTACCACCT	lncRNA screen
PINT_Fwd	CAGAATAAACCACTGAACAGGA	lncRNA screen
PINT_Rev	AAGAGGTAGCTCATCTGCG	lncRNA screen
MALAT1_Fwd	TCATCAGTAGTAAGAATCTCAGGG	lncRNA screen
MALAT1_Rev	GATTATATGTCATACCTCCATTGGG	lncRNA screen
TERC_Fwd	TTTCTCGCTGACTTTCAGC	lncRNA screen
TERC_Rev	CTAGAATGAACGGTGGAAGG	lncRNA screen
MEG3_Fwd	CATCTACACCTCACGAGGG	lncRNA screen
MEG3_Rev	ATCCTTTGCCATCCTGGTC	lncRNA screen
LINC00472_Fwd	TTTCTCGACTCGTCGTCAG	lncRNA screen
LINC00472_Rev	GGAGTACCTGAAATCCGCA	lncRNA screen
TUG1_Fwd	GAAGACCTGAGTTTCTGTCCA	lncRNA screen
TUG1_Rev	CAAGGAGTCTGCTATCATAATTCAC	lncRNA screen
KLRA1P_Fwd	AGAATTTCCTGCCGTTGATGT	lncRNA screen
KLRA1P_Rev	CTGATGATAGTCACAGTGTTGGT	lncRNA screen
PINCR_Fwd	ATGAGGAAAGCTCCTATTCCA	lncRNA screen
PINCR_Rev	ATCTCCTAGGTATACTTCAAGGAC	lncRNA screen
MANTIS_Fwd	AACTCCTGCTCCAAACTCACTC	lncRNA screen
MANTIS_Rev	CCAGAGACTTTCCATTCTGATG	lncRNA screen
LncPRESS1_Fwd	CAGTAATTCTCCAGCAACAG	lncRNA screen
LncPRESS1_Rev	TGGCAGGTAATCATCTCATAT	lncRNA screen
HAND2-AS_Fwd	CTAGCCTGTTTGAAGGCAC	lncRNA screen
HAND2-AS_Rev	CTGCGAAAGTGAAGATCCC	lncRNA screen
HOTAIR_Fwd	ATCAGAAAGGTCCTGCTCC	lncRNA screen
HOTAIR_Rev	GTCTGTAACTCTGGGCTCC	lncRNA screen
RMRP_Fwd	CTGAGGACTCTGTTCCTCC	lncRNA screen
RMRP_Rev	ATGTCTACGTGCGTATGCA	lncRNA screen
PANDA_Fwd	TCTCAAACCTCGACCTCAG	lncRNA screen
PANDA_Rev	CTGTAATCTCAGCACTTTGGG	lncRNA screen
H19_Fwd	CTTGGAAATGAATATGCTGCAC	lncRNA screen
H19_Rev	TTCCTCTAGCTTCACCTTCC	lncRNA screen
TARID_Fwd	GCAACAACTAGATGCTGCT	lncRNA screen
TARID_Rev	TATTGCACTTCTGTGCTTCAG	lncRNA screen
SLERT_Fwd	TTAGTCAGCTCAGGCCCAGT	lncRNA screen
SLERT_Rev	AAGTGCTCCACCAACTCCAG	lncRNA screen
FIRRE_Fwd	AGTAGAAATGGGAAGACTTGG	lncRNA screen
FIRRE_Rev	CTTAGTGATCCATGCCCTC	lncRNA screen
ANRASSF1_Fwd	GGCAATTAGAACGCTCCTTG	lncRNA screen
ANRASSF1_Rev	CTGTGCTAGGCGATAGAGATCC	lncRNA screen
PARTICLE_Fwd	GGCTCAGTGGGAAACAAAGG	lncRNA screen
PARTICLE_Rev	ATGTGGTCACTGAGTCTGGG	lncRNA screen
APTR_Fwd	AATTGCCGGGAATCAAGTC	lncRNA screen
APTR_Rev	TACCTGGTGAAGCCTTGTC	lncRNA screen
NEAT1_2_Fwd	GTCTTTCCATCCACTCACGTCTATTT	lncRNA screen
NEAT1_2_Rev	GTACTCTGTGATGGGGTAGTCAGTCAG	lncRNA screen
BCAR_Fwd	AACTGAAAGCCAACCAGGA	lncRNA screen		not expressed in hESCs or upon lineage specification				Ct -Value > 36 in all samples
BCAR_Rev	GGACAAGACCCTGGTACAG	lncRNA screen		not expressed in hESCs or upon lineage specification				Ct -Value > 36 in all samples
PAUPAR_Fwd	GTGTGATGAAATGAAGTATGCC	lncRNA screen		not expressed in hESCs or upon lineage specification				Ct -Value > 36 in all samples
PAUPAR_Rev	CAGTGACAGAACAAGTCCT	lncRNA screen		not expressed in hESCs or upon lineage specification				Ct -Value > 36 in all samples
RP11-1E6_Fwd	AGTATCTGCTAAGGTGGCT	lncRNA screen		not expressed in hESCs or upon lineage specification				Ct -Value > 36 in all samples
RP11-1E6_Rev	TCTTTCACAGTCTCTTTCTGAG	lncRNA screen		not expressed in hESCs or upon lineage specification				Ct -Value > 36 in all samples
CER_Fwd	CAGGACAGTGCCCTTCAGCCA
CER_Rev	ACAGTGAGAGCAGGAGGTATGG
EOMES_Fwd	ACAGGAGATTTCATTCGGG
EOMES_Rev	TTGTAAGACTATCATCTGGGTG
GSC_Fwd	GAGGAGAAAGTGGAGGTCTG
GSC_Rev	CTCCGACTCCTCTGATGAG
NKX2-5_Fwd	TAAACCTGGAACAGCAGCA
NKX2-5_Rev	TAGGCACGTGGATAGAAGG
ISL1_Fwd	CAGTATTTGGACGAGAGCTG
ISL1_Rev	CCCGTACAACCTGATATAATCTC
TBX6_Fwd	CGTGTGAAGAGGAAACTGCG
TBX6_Rev	GACTACACTCACCTCCGCTC
LHX1_Fwd	CCTCGCTCTCTGTAAGCCACT
LHX1_Rev	CCTCCCCTTGATTTACTCCCAG
SALL1_Fwd	TTGCTCTCTCTGCACCATACC
SALL1_Rev	TCTCCCCCGTCAACCATGT
HOXD11_Fwd	TTCCTGGGCCGTTGTAAAGT
HOXD11_Rev	ACTGGGAAAAGGCTCTCGAC
PAX2_Fwd	CTCTGCTCTTTGTCCAGCCTC
PAX2_Rev	CCTCACAGGTTCCCTTTCTCT
SIX2_Fwd	GCACAACCCCTACCCTTCAC
SIX2_Rev	AGGTCTACTTACTCGTACCTTTCC
PAX8_Fwd	AAGGTGGTGGAGAAGATTGGG
PAX8_Rev	AGGCTGCTTTCTCTCTTACCTA
WTI_Fwd	GGAATAGTGCGTGGCTATCTT
WTI_Rev	AAACAGTAGGGACCTGGCTT
OSR1_Fwd	CCTCTGGCCTCACCATCTTTC
OSR1_Rev	TTTCCTGAACCCATGCTCCAA
AFP_Fwd	GCTTACACAAAGAAAGCCC
AFP_Rev	TAATAATGTCAGCCGCTCC
HNF4A_Fwd	TACTCCTGCAGATTTAGCCG
HNF4A_Rev	GCATTTCTTGAGCCTGCAG
ALB_Fwd	GCCAAGACATATGAAACCAC
ALB_Rev	TTCATCGAACACTTTGGCA
ASGR1_Fwd	ACGTTCAGCAACTTCACAG
ASGR1_Rev	TTTCTTCCCACATTGCCTC
CYP3A4_Fwd	TTGTCCTACCATAAGGGCT
CYP3A4_Rev	GATCTGTGATAGCCAGCAC
TUBB3_Fwd	TCAGCGTCTACTACAACGAGGC
TUBB3_Rev	GCCTGAAGAGATGTCCAAAGGC
MNX1_Fwd	TCATGCTCACCGAGACCCA
MNX1_Rev	TGGGTCACAAGTGCAAAGGTA
ChAT_Fwd	CGTAGGCACCTGTAGCTGTTT
ChAT_Rev	AAAGAGGGTCTATCCTGGGCT
S100B_Fwd	GAAGAAATCCGAACTGAAGGAGC
S100B_Rev	TCCTGGAAGTCACATTCGCCGT
SLC1A2_Fwd	CAGCTTAATCACAGGGTTGTC
SLC1A2_Rev	GACATGTAATACACCATGGCTC
SLC1A3_Fwd	CTGTCATTGTGGGTACAATCC
SLC1A3_Rev	GAAAGGAGAAGTACTTGACTTCC
TBR1_Fwd	ATGGGCAGATGGTGGTTTTA
TBR1_Rev	GACGGCGATGAACTGAGTCT
TBR2_Fwd	CACCGCCACCAAACTGAGAT
TBR2_Rev	CGAACACATTGTAGTGGGCAG
NEAT1_Fwd	GTGGCTGTTGGAGTCGGTAT
NEAT1_Rev	TAACAAACCACGGTCCATGA
DCX_Fwd	GCCAGGGAGAACAAGGACTTT
DCX_Rev	CACCCCACTGCGGATGA
SOX9_Fwd	AGGAAGCTCGCGGACCAGTAC
SOX9_Rev	GGTGGTCCTTCTTGTGCTGCAC
ALDH_Fwd	CAGAGGCCATTCACAACTG
ALDH_Rev	ATGTCAGTTTCTGTTCACAGG
OLIG2_Fwd	ATGCACGACCTCAACATCGCCA
OLIG2_Rev	ACCAGTCGCTTCATCTCCTCCA

## Sheet: Table 4_smFISH probe sequences
smFISH probe sequences
Mouse NEAT1 5`end					Human NEAT1 5`end
cttctggaagctgaaagggt					caagttgaagattagccctc
tccagacaactaggccaaag					agcccttggtctggaaaaaa
aggtatccgtatcatgatgt					aagttcagttccacaagacc
caacagtcacactgttgtct					caggccgagcgaaaattaca
tctgtttgccaagagatctg					ctgtcaaacatgctaggtgc
ggtggacatgtcttttcatg					aagcgttggtcaatgttgtc
cttacacagtgtctttctgg					gtggagtgagctcacaagaa
acccttcttatacacaggaa					cttaccagatgaccaggtaa
tggctagaaaccctacaagg					ttaccaacaataccgactcc
aacatacccaccagagacaa					cggtccatgaagcatttttg
aggagagatgcatgggagat					tcgccatgaggaacactata
acaaaagcagctcctcagat					atctgcaggcatcaattgag
taattattgtcctctgcgtc					agcaaggcctggaaacagaa
tagccttcaaactacctgta					catctgctgtggacttttta
acacagaagacagttaccgc					ttcatgggctctggaacaag
caagacagtgtgtgatcctt					gatgcagcatctgaaaacct
ttacagctcagtgttaaggc					aaactagtatgaccggaggc
gttaactcagcatcttgtct					ttgaagcaaggttccaagca
ctctaaggaaacatccctgt					tgttctacagcttagggatc
tgaaaccatcagtgtgacgc					tacaaggcatcaatctgcgt
tatcctgacattcaggtagg					caaacaggtgggtaggtgag
agacctcttaatcagctcta					cttctccgagaaacgcacaa
atagctgtgtactctgtagg					ccaagttatttcatcaggct
agactggatgtcttcagagt					tctaatatatccccagtcta
aagggcagaagcagagcaag					cacaacacaatgacaccctt
cattcttctgtagttacctc					caaactagacctgccatttc
gtgatttctattctcactcc					ctcctagtaatctgcaatgc
aacgccattcaaacctttca					aaagagcactaccggtgtac
ccttcaaccaacaaccacaa					tcctcttactagaatgccaa
tctcagtgttagtagctagg					ctaagcaacttctcacttcc
					taacacttcttcagtcttcc
					cctttggttctcggaaaact
					tgtgagatggcatcacacac
					ccaggaggaagctggtaaag
					ctctgaaacaggctgtcttg
					tcacttgataacacccacac
					cagcgaaggatgctgatctg
					atcaaccacctaagttgcta
					gtggtcccttaaatacgtta
					agaagagcccatctaatctc
					gatgtgtttctaaggcacga
					ggtcttgttttccaaactga
					catgtagtaaaggcacctcg
					ccattggtattactttacca
					ctctaaatcccaacgacagt
					atttcacaacagcatacccg
					ccagtactttcaaccatcta
					agttcttaccatacagagca
