# Supplementary material for: Nucleus size and DNA accessibility are linked to the regulation of paraspeckle formation in cellular differentiation
Source: BMC Biol. 2020 Apr 22;18:42. doi: 10.1186/s12915-020-00770-y (PMC7178590; doi:10.1186/s12915-020-00770-y)
Supplement: Supplementary file 6 — Raw data for graphs with N < 6. Table S5. Raw data for Fig. 1b-d, f. Figure S1c, i, j, l-o, Figure S2h, i. Table S6. Raw data for Fig. 5d, e, Figure S4a, d-g. Table S7. Raw data for Fig. 5g, i, Figure S4c, j, k. [file 12915_2020_770_MOESM6_ESM.xlsx]

## Sheet: T5_ Fg.1b-d,f S1c,i,j,l-o S2h,i
"Brew" denotes samples in pluripotent condition
Figure 1b									Figure 1c											Figure 1d
Velues show delta Ct normalized to GAPDH	Brew 1	Brew 2	Brew 3	Brew 4	LM_1	LM_2	LM_3			Brew 1	Brew 2	Brew 3	Brew 4	DE 6d 1	De 6d 2	De 6d 3	De 6d 4	De 6d 5			Brew 1	Brew 2	Brew 3	Brew 4	NSC P1 1	NSC P1 2	NSC P1 3	NSC P1 4
OCT4	-1.90113	-1.46927	-1.59251	-1.68366	-4.55836	-4.15288	-6.20616		OCT4	-1.90113	-1.46927	-1.59251	-1.68366	-3.7008	-3.86599	-3.83937	-3.76449	-2.0824		OCT4	-1.90113	-1.46927	-1.59251	-1.68366	-8.1228	-11.2051	-6.48706	-7.03486
NANOG	-4.39174	-3.17213	-3.66019	-5.19606	-10.632	-8.6123	-10.9475		NANOG	-4.39174	-3.17213	-3.66019	-5.19606	-3.97481	-4.13326	-4.67374	-4.3392	-3.43156		NANOG	-4.39174	-3.17213	-3.66019	-5.19606	-7.37747	-13.7422	-10.5414	-10.6256
SOX2	-2.34693	-1.28711	-2.01589	-2.77227	-4.51883	-3.87629	-6.42417		SOX2	-2.34693	-1.28711	-2.01589	-2.77227	-3.81832	-4.29125	-3.98331	-4.49403	-2.89668		SOX2	-2.34693	-1.28711	-2.01589	-2.77227	-4.92245	-4.83562	-5.33719	-4.572
T	-13.8832	-14.9058	-12.6837	-11.6658	-10.3394	-9.39333	-15.65		FOXA2	-18.2981	-16.7974	-17.2695	-17.0261	-3.70479	-3.34933	-3.26442	-2.64089	-2.45057		ASCL1	-14.8659	-13.0952	-14.1233	-17.5508	-5.9347	-6.33876	-7.53841	-7.27472
FZD4	n.a.	-10.4467	-10.8034	-10.8869	-9.57353	-8.81169	-7.38521		SOX17	-20.7644	-19.2867	-21.7636	-19.9896	-4.06826	-4.95522	-5.94186	-6.04522	-6.6464		SOX1	-12.2808	-12.2415	-12.3143	-13.0384	-3.69263	-4.2316	-6.27919	-6.32165
MIXL1	-12.4222	-11.1285	-11.2806	-11.8224	-9.86682	-9.41022	-8.09965		CXCR4	-11.5803	-10.0044	-10.3117	-10.9066	-2.15288	-2.20521	-2.53539	-0.695749	-0.782173		PAX6	-11.5683	-10.4908	-10.8586	-12.3431	-5.9313	-5.75353	-7.84146	-8.23979
MESP1	-14.1777	-13.8184	-13.9319	-14.1832	-8.8999	-8.59992	-10.4079
	Brew 1	Brew 2	Brew 3	Brew 4	MSC 1	MSC 2	MSC 3			Brew 1	Brew 2	Brew 3	Brew 4	LP 1 Haidi Day 15	LP 1 Haidi Day 16	LP 1 Haidi Day 17	LP 1 Haidi Day 18				Brew 1	Brew 2	Brew 3	Brew 4	CN Prog Day15 1	CN Prog Day15 2
NANOG	-3.12986	-2.36254	-2.73379	-3.2015	-14.7898	-12.6881	-12.5069		NANOG	-3.12986	-2.36254	-2.73379	-3.2015	-4.92808	-4.94187	-4.77765	-5.09331			NANOG	-3.12986	-2.36254	-2.73379	-3.2015	-7.25889	-10.3202
SOX2	-1.70846	-2.2156	-1.51074	-2.11457	-11.2904	-10.6896	-9.97825		SOX2	-1.70846	-2.2156	-1.51074	-2.11457	-4.7304	-3.88461	-5.46319	-5.40569			SOX2	-1.70846	-2.2156	-1.51074	-2.11457	-3.24498	-4.23326
OCT4	-0.778837	-1.03202	-0.988121	-1.28436	-11.1513	-11.2384	-10.9108		OCT4	-0.778837	-1.03202	-0.988121	-1.28436	-5.13566	-4.5201	-5.32359	-5.29579			OCT4	-0.778837	-1.03202	-0.988121	-1.28436	-7.46954	-10.0163
RMRP	3.57035	4.02209	5.85524	3.25106	2.14368	2.43203	2.73545		NKX2.1	-14.8346	-16.4805	-17.5542	-15.9506	-5.79686	-5.61774	-6.05128	-5.36002			PAX6	-8.01293	-7.72767	-8.01976	-8.35925	-0.407574	-0.305796
SLUG	-10.9443	-9.71726	-9.78647	-12.25	-4.22033	-4.71418	-5.23251		FOXA2	-16.0488	-18.4896	-17.446	-19.067	-4.74235	-3.77824	-5.08716	-4.44801			FOXG1	-9.11125	-9.47331	-9.32997	-9.61316	-3.73228	-4.08985
TWIST	n.a.	-10.6062	-11.7566	-11.4081	-4.43554	-6.13064	-7.02501		SOX17	-20.2159	-19.2792	-17.9199	-17.6163	-5.36168	-5.47316	-5.20178	-4.5824			ASCL1	-15.9042	-14.6578	-15.8234	-15.9506	-7.79124	-6.42803
SNAIL	n.a.	-6.07359	-6.40782	-6.50666	-6.96575	-8.19733	-9.14754
Figure 1f
Values represent 2^(delta Ct relative to GAPDH)	Brew 1	Brew 2	Brew 3	Brew 4	LM 1	LM 2	LM 3	NSC 1	NSC 2	NSC 3	NSC 4	DE 1	DE 2	DE 3	DE 4	DE 5
KLRA1P	0.00542935	0.00716253	0.00541713	0.00572249	0.00822306	0.00803787	0.00771949	0.00231974	0.00187826	0.0158894	0.0108445	0.00187559	0.0030246	0.00259947	0.00370012	0.00252159
PINCR	3.41752e-06	3.3679e-06	5.22602e-06	5.26384e-06	8.32096e-05	0.000155572	0.000302452	6.45357e-05	0.000349041	0.00037786	0.000208413	0.00250768	0.00248412	0.00141152	9.05597e-06	1.3702e-05
MANTIS	5.4873e-07	2.16748e-05	2.05895e-05	1.38828e-06	1.72447e-06	3.63943e-06	8.66785e-05	8.0795e-06	5.37915e-05	5.01328e-05	2.1356e-05	0.0109285	0.00944739	0.0064535	0.0180641	0.0067212
LncPRESS1	0.214171	0.32416	0.286796	0.275971	0.0073696	0.0129998	0.0017511	0.0115113	0.000169173	0.00187121	0.00043205	0.00746837	0.00538515	0.00923904	0.00571805	0.00902688
HOTAIR	0.00028787	0.000314147	0.000281733	0.00035321	0.000328305	0.000412894	0.000265881	0.00132342	0.000185589	0.00051873	0.000300058	0.000354141	0.000446662	0.000259569	0.000338166	0.000179689
RMRP	17.4982	24.2175	15.5943	37.289	19.8831	11.6364	2.89026	36.7283	43.0162	17.3965	36.7277	17.5181	13.5522	19.0456	11.8934	9.85113
PANDA	0.613441	0.988572	0.668461	0.594312	0.682543	0.97131	0.631345	2.28416	0.274329	1.26522	0.581858	0.560976	0.539673	0.641818	0.722343	0.391138
H19	0.000191086	0.000171733	0.000322516	0.000268159	0.00140175	0.00179379	0.00757615	9.12767e-05	9.12069e-05	2.46087e-05	8.16306e-06	0.000222554	9.72482e-05	4.32686e-05	1.60793e-05	2.24932e-05
KCNQ1OT	0.00553738	0.0087824	0.0100145	0.00591124	0.00224456	0.0039968	0.00267331	0.00443366	0.00198858	0.027735	0.0185933	0.00276435	0.00668607	0.00799374	0.00239474	0.00272279
PVT	0.000610345	0.000655969	0.000634883	0.000806981	0.000147755	0.000181377	4.52223e-05	1.40494e-05	1.29904e-05	0.00017366	0.000172806	0.000484623	0.000547608	0.000347846	0.000289956	0.000140859
PINT	0.00022203	0.000210458	0.000199508	0.000154293	3.63316e-05	9.02254e-05	0.000176769	0.000490108	0.000309113	0.000564686	0.000111471	4.88717e-05	4.27757e-05	0.00025309	7.16627e-05	5.04827e-05
MALAT1	2.5609	2.7135	3.44626	2.42996	2.1175	1.92371	1.66877	1.53222	1.44997	7.1433	5.40043	2.23056	2.9994	4.11294	2.01223	1.2335
TERC	0.0437978	0.0369941	0.0401475	0.0742991	0.0954873	0.104721	0.158954	0.0172511	0.0169357	0.00784995	0.00775756	0.0775021	0.0779814	0.0893662	0.130717	0.108601
MEG3	0.00028858	0.000393611	0.000514839	0.000449792	0.000285843	0.000668357	3.07102e-05	1.34124e-05	3.05859e-06	1.2381e-05	1.17949e-06	0.000212119	8.0573e-05	0.000105895	0.00150571	0.000718815
LINC00472	4.25752e-06	3.23763e-06	8.92661e-06	2.02034e-05	7.43109e-06	2.7267e-05	3.03227e-05	0.00103861	0.000245289	0.000367786	0.00047493	0.000709272	0.000469894	0.000843865	7.86786e-06	1.24424e-05
TUG1	0.00213704	0.00374792	0.00386306	0.0037758	0.00695208	0.0104028	0.0162559	0.0223106	0.0135828	0.0237591	0.0206813	0.0119362	0.0138621	0.0166002	0.00731128	0.00516922
APTR	0.0591736	0.0582387	0.0353897	0.0568889	0.0982178	0.0692186	0.126656	0.079299	0.0622618	0.534472	0.0789468	0.0662604	0.0299582	0.103558	0.204026	0.066734
SLERT	0.0317394	0.0332719	0.0200244	0.0406637	0.0623318	0.0584487	0.102466	0.101352	0.0545746	0.0388009	0.0390194	0.0825533	0.0964293	0.0902868	0.144413	0.045955
FIRRE	0.111887	0.102618	0.104836	0.115556	0.285711	0.0801101	0.316648	0.0860907	0.0431557	0.119606	0.0765556	0.369753	0.420762	0.346449	0.5703	0.189459
ANRASSF1	0.0001955	0.000375031	0.000605303	5.56461e-05	0.00035891	0.00011265	0.000103114	0.000810148	0.000280779	0.000514767	0.000126205	n.a.	0.000826821	n.a.	0.00075522	0.00035981
PARTICL	0.00230151	0.00252505	0.00337347	0.0015437	0.00447762	0.000826102	0.00663499	0.00630865	0.00321316	0.00954724	0.00650641	0.00107517	0.00162233	0.00192361	0.00505815	0.00129321
NEAT2_2	0.0018	0.00228	0.00282	0.0014	0.0203101	0.00480384	0.0088728	0.00679961	0.0051041	0.0716735	0.0480396	0.00387807	0.10791	0.099178	0.102267	0.0146404
TARID	0.000191935	0.000132134	0.000138267	0.000261027	0.000181858	0.000100092	0.000559805	0.0018302	0.000399973	0.000161454	0.00019538	0.000492988	0.00152382	0.00146657	0.000313049	0.000324464
HAND2-AS	5.4873e-07	5.86698e-07	2.05895e-05	1.38828e-06	5.1269e-06	1.50932e-05	0.00929362	8.0795e-06	8.81984e-07	6.75329e-07	4.07475e-07	3.1337e-06	2.68295e-06	0.000102567	7.99402e-07	8.15906e-07
	Brew 5	Brew 6	Brew 7	Brew 8	Lung Prog. Day 15_1	Lung Prog. Day 15_2	Lung Prog. Day 15_3	Lung Prog. Day 15_4	MSC 1	MSC 2	MSC 3	CN Prog 1	CN Prog 2
KLRA1P	0.00407396	0.00392236	0.00467983	0.00348302	0.00365191	0.00459185	0.0043394	0.00321446	0.000415038	0.000710007	0.00110903	0.000255613	0.00067886
PINCR	1.68964e-06	3.42635e-06	8.65589e-06	2.38002e-06	0.000197056	0.000297585	0.00112721	0.0011684	3.30555e-05	0.00022822	0.000251934	0.0001632	0.000338258
MANTIS	4.01996e-07	1.18759e-06	8.80189e-06	9.24651e-06	0.000481369	0.00161621	0.0025846	0.00253636	1.45645e-05	7.80325e-05	0.00010772	0.000195303	0.000355925				Note that LM, NSCs and DE was normalized to Brew1-4, whereas LP, MSC and CN Prog. were normalied to Brew5-8
LNCPRESS1	n.a.	0.0546631	0.0528022	0.0621627	0.0132429	0.0123776	0.00183072	0.00815386	2.47618e-05	n.a.	0.00010741	0.0059298	0.000197705
HOTAIR	5.34281e-05	0.000117772	0.000111724	9.66535e-05	0.000830381	0.00149896	0.00153648	0.00157697	0.00420718	8.60717e-05	0.000165608	0.000105059	0.000347492
RMRP	3.57035	4.02209	5.85524	3.25106	2.35557	2.45613	2.14358	1.88502	2.14368	2.43203	2.73545	3.07997	1.11233
PANDA	0.454013	0.463659	0.467591	0.523615	2.26052	4.56909	7.12345	5.00676	0.0843959	0.0725024	0.164051	0.290042	2.38739
H19	0.000112106	0.000142804	2.48447e-05	1.04263e-05	0.188965	0.239533	0.0734498	0.224043	1.93284e-06	3.243e-06	6.97098e-05	1.42341e-05	2.18967e-05
KCNQ1OT	0.00766023	0.0113113	0.00859652	0.00771897	0.00448719	0.00960945	0.00376741	0.00563978	0.000877219	0.000300144	0.000535944	0.000590414	0.00166023
PVT	6.17526e-06	1.3544e-05	1.6523e-05	5.42187e-06	3.63513e-05	1.26221e-05	5.79723e-05	1.79423e-05	1.73188e-05	0.000124463	0.000199549	1.07952e-05	0.000521732
PINT	0.000209212	0.000218851	0.000235108	0.000160813	4.89584e-06	2.63326e-05	6.313e-06	2.51333e-05	0.000349798	0.000758693	0.00106956	3.49614e-05	7.8657e-05
MALAT1	3.10354	3.23673	3.03873	2.84383	1.64192	3.76515	1.78399	2.23612	0.818644	4.25027	5.49183	0.697273	1.27167
TERC	0.0553945	0.0280152	0.0332413	0.0448284	0.089822	0.0813094	0.0823942	0.0522436	0.00528128	0.0089021	0.0166912	0.00293732	0.0438805
MEG3	0.000474069	0.000736846	0.000479057	0.000622595	0.000176507	0.000116396	6.88946e-05	5.96173e-05	1.53954e-06	4.27673e-07	3.34348e-05	4.29395e-05	6.72394e-05
LINC00472	0.00100692	0.000818146	0.000651554	0.000868316	4.6824e-05	5.68456e-05	5.82816e-05	0.000177215	0.0001156	0.00039607	0.000442867	3.937e-05	8.56111e-05
TUG1	0.00229419	0.00317216	0.000999544	0.00116857	0.0102567	0.0103206	0.0143457	0.00617849	0.00248053	0.00854532	0.0138962	0.00131271	0.0061892
APTR	0.00549674	0.00879159	0.00670046	0.00584033	0.00858635	0.0137481	0.00590686	0.00486954	0.00202499	0.00330599	0.00596698	0.00394316	0.00638657
SLERT	0.0340849	0.0284046	0.0330488	0.0409842	0.0455565	0.0708176	0.0369004	0.0814715	0.00795686	0.039895	0.0441831	0.0365024	0.0250893
FIRRE	0.0964795	0.141282	0.0784872	0.105667	0.0947009	0.177834	0.0578471	0.0626758	0.0106191	0.00686752	0.0105387	0.00679626	0.0328385
ANRASSF1	6.26852e-05	0.000106259	9.14814e-05	5.3224e-05	0.00135904	0.00210994	0.00083297	0.00378215	0.000114928	0.000183743	0.000106136	0.000630787	0.000239934
PARTICL	0.00310904	0.00301334	0.0026884	0.00229323	0.00964086	0.0136447	0.00828491	0.00577163	0.000515013	0.00103266	0.00158249	0.00165921	0.00540641
NEAT1_2	0.0018	0.00228	0.00282	0.0014	0.112049	0.130419	0.14173	0.222859	0.0204371	0.160427	0.44058	0.00388661	0.0163931
TARID	2.49608e-05	2.26982e-05	3.82815e-05	2.1116e-05	7.24562e-05	7.50672e-05	0.000117167	0.000172806	2.0814e-05	3.25431e-05	4.44078e-06	9.13503e-06	3.13136e-05
HAND2AS	4.01996e-07	2.50107e-06	1.12214e-06	3.08429e-07	8.71875e-06	2.63522e-05	3.30973e-05	0.000116882	0.0283835	0.00480007	0.00505202	4.03589e-06	9.74321e-06
Figure S1c
Values represent 2^(delta Ct relative to GAPDH)	Brew 1	Brew 2	Day 1 1 DE	Day 1 2 DE	Day 2 1 DE	Day 2 2 DE	Day 3 1 DE	Day 3 2 DE	Day 4 1 DE	Day 4 2 DE	Day 5 1 DE	Day 5 2 DE	Day 6 1 DE	Day 6 2 DE
NEAT1	0.0404476	0.0748701	0.0714596	0.0174892	0.0647883	0.0923361	0.135769	0.0869206	0.0995045	0.167845	0.0856913	0.0634953	0.142494	0.433823
NEAT1v2	0.00330881	0.00497045	0.00122313	0.000460641	0.00870879	0.00920027	0.0201329	0.0107716	0.0223816	0.0349864	0.0194431	0.0144404	0.0375711	0.128813
OCT4	3.67236	7.06601	15.282	4.72807	5.30051	7.57203	6.4451	4.14669	2.26138	4.02543	0.975566	0.823177	2.13372	1.58823
SOX2	0.722403	1.71573	1.3116	0.311452	2.60502	0.361411	0.320684	0.158131	0.103742	0.178447	0.0551309	0.0471251	0.0448057	0.0900752
NANOG	0.660334	1.62975	4.61861	1.42668	2.02564	0.99828	2.31203	1.51217	1.10617	1.99955	0.84116	0.676479	1.11485	1.61429
FOXA2	0.00489054	0.0188004	0.0348027	0.00895763	0.0349985	0.0387419	1.21232	0.734204	1.87308	2.03119	1.80428	1.32811	2.51775	3.82243
SOX17	2.93301e-05	6.44754e-05	8.05765e-05	1.52969e-05	0.00241411	0.00159376	0.355794	0.114062	0.386673	0.71621	0.293699	0.285847	0.353412	0.556732
CER	0.00460659	0.0122505	0.363363	0.381932	6.36448	4.50288	99.4908	54.4365	56.9863	118.697	22.0076	20.1241	21.0342	43.3343
CXCR4	0.0180605	0.0303766	0.0322059	0.00866061	0.029858	0.0414787	0.275815	0.132325	0.790977	1.15192	0.992692	0.868126	1.73667	2.80345
EOMES	0.00116268	0.00311675	4.69648	1.0828	3.78466	3.75786	17.0045	10.732	6.14292	9.68603	2.78946	2.38727	3.76534	4.57035
GSC	0.00158565	0.00321295	0.034583	0.0496225	0.496664	0.359566	1.74123	1.18571	1.86299	2.93093	0.892888	0.60406	1.65389	2.31573
Figure S1i
Values represent 2^(delta Ct relative to GAPDH)	Brew 1	Brew 2	Brew 3	Day 1 Cardio 1	Day 1 Cardio 2	Day 1 Cardio 3	Day 2 Cardio 1	Day 2 Cardio 2	Day 2 Cardio 3	Day 3 Cardio 1	Day 3 Cardio 2	Day 3 Cardio 3	Day 5 Cardio 1	Day 5 Cardio 2	Day 5 Cardio 3	Day 7 Cardio 1	Day 7 Cardio 2	Day 7 Cardio 3	Day 8 Cardio 1	Day 8 Cardio 2	Day 8 Cardio 3	Day 10 Cardio 1	Day 10 Cardio 2	Day 10 Cardio 3	Day 12 Cardio 1	Day 12 Cardio 2	Day 12 Cardio 3
OCT4	0.26663	0.144614	0.177245	n.a.	0.225548	0.233671	0.18826	0.181779	0.214114	0.159486	0.150696	0.16647	0.0955594	0.0796118	0.0944276	0.0385644	0.0497685	0.0430351	0.0176896	0.0136428	0.0362262	0.011186	0.00467355	0.00971944	0.00715807	0.0225678	n.a.
T	1.12059e-05	8.3224e-06	7.61605e-06	n.a.	1.88613e-05	0.0260676	0.0110373	0.0187191	0.00139345	0.00171816	0.0151779	0.000405907	0.00111404	0.00109802	0.000364909	0.000208491	0.00051533	3.07026e-05	0.000101332	1.92728e-05	4.0076e-05	4.01817e-05	5.67874e-05	2.10826e-05	2.59663e-05	5.11225e-05	n.a.
MESP1	5.16252e-05	2.4392e-06	n.a.	n.a.	2.68748e-05	3.56791e-06	0.000635059	0.000272344	2.65509e-05	0.000428456	0.00127831	1.37596e-05	0.000681964	0.00282803	5.13969e-05	0.000266207	0.000283961	1.59097e-05	0.000196207	7.28085e-05	8.95455e-06	0.000115803	0.000195226	1.5633e-05	0.000117247	4.5341e-05	n.a.
MYOCD	0.000990115	0.000343288	0.000657539	n.a.	0.00172895	0.000111852	0.00010571	9.57707e-05	0.000113457	0.00020542	0.000146448	0.000146988	0.000302992	0.000479772	0.00110924	0.00140251	0.000521872	0.00410182	0.00216875	0.0001763	0.00400386	0.00333852	0.00253511	0.00686567	0.00393329	8.24164e-05	n.a.
NKX2-5	1.90196e-06	1.62438e-05	n.a.	n.a.	n.a.	n.a.	2.20799e-06	1.41789e-06	n.a.	n.a.	2.77965e-06	n.a.	7.21423e-06	6.95532e-05	n.a.	4.82422e-05	0.000812815	0.000172059	4.78692e-05	0.000647861	8.76153e-05	1.94618e-05	0.000915027	0.000111818	9.83448e-06	0.00116545	n.a.
ISL1	9.2793e-06	0.00117659	1.74572e-05	n.a.	1.0765e-05	4.50969e-06	1.11159e-05	1.70765e-05	1.42204e-05	1.22103e-05	3.7982e-05	3.1595e-05	0.00161122	0.00440482	0.00817037	0.00304095	0.00636148	0.0143697	0.000303589	0.00398516	0.00783063	0.00237827	0.00413419	0.0122361	0.00051709	0.00245158	n.a.
Figure S1j
Values represent 2^(delta Ct relative to GAPDH)	Brew 1	Brew 2	Day 7 Nephron 1	Day 7 Nephron 2	Day 7 Nephron 3	Day 14 Nephron 1	Day 14 Nephron 2	Day 14 Nephron 3	Day 21 Nephron 1	Day 21 Nephron 2	Day 21 Nephron 3
TBX6	1.59582e-05	2.37377e-06	0.00032022	0.00251871	0.00186633	0.000765033	0.00209927	0.0194575	0.0271493	0.0934317	0.178638
WT1	1.42491e-06	1.13885e-06	0.00478995	0.00568664	0.00502055	0.0097147	0.0275875	0.0397448	0.0485332	0.0481283	0.0091415
HOXD11	4.34083e-06	1.03295e-07	0.00118717	0.00801262	0.00497127	0.00221378	0.00640196	0.042069	0.0742038	0.0623683	0.114864
OSR1	9.45445e-07	3.71624e-06	0.0029128	0.0216274	0.0160591	0.00485783	0.0118979	0.122991	0.186015	0.110396	0.222744
SIX2	1.24982e-06	5.20128e-07	0.000424084	0.00309281	0.00274243	0.00104545	0.00323522	0.0220327	0.0329141	0.559858	0.95147
PAX2	1.22853e-06	2.99529e-07	0.000472429	0.00233686	0.00185451	0.0011922	0.00365047	0.016833	0.0218285	0.383756	0.676461
SALL1	0.000517982	0.00047893	0.00313085	0.0291754	0.0216426	0.00482543	0.0185036	0.167979	0.215798	0.0400075	0.102741
PAX8	2.89117e-07	1.31635e-07	0.00140125	0.00846732	0.00598683	0.0019624	0.00894991	0.0766097	0.0811165	1.02624	1.59468
LHX1	7.38369e-07	8.53224e-07	0.000429832	0.00341292	0.00270195	0.000938791	0.00270163	0.021151	0.0290367	0.0883159	0.203051
Figure S1l
Values represent 2^(delta Ct relative to GAPDH)	Brew 1	Brew 2	Brew 3	Hepatocytes 10d 24-well new	Hepatocytes 9d split old	Hepatocytes 9d plate old
OCT4	0.821722	0.8139	0.893082	0.0333572	0.00300304	0.00283846
SOX2	0.57509	0.514717	0.591788	0.0186731	0.00254442	0.00211371
SOX17	1.18659e-06	1.07317e-06	n.a.	0.00987891	0.0144601	0.0193113
FOXA2	4.2814e-06	5.27288e-06	1.2561e-05	0.126653	0.0848534	0.0492558
HNFa	0.0010517	0.00163825	0.00156205	0.127183	0.0801919	0.0412425
ALB	0.000116275	5.34375e-05	0.000222153	0.0922277	0.238247	0.160083
ASGR1	0.0116086	0.0106234	0.0124708	0.203311	0.0794233	0.0407648
CYP3A	4.87097e-05	0.000197923	8.69788e-05	0.000284048	0.000277268	0.000219601
AFP	0.000200768	0.000170516	6.90063e-05	38.2693	18.9791	7.39787
Figure S1m							Figure S1n						Figure S1o
Values represent 2^(delta Ct relative to GAPDH)	Brew 1	Brew 2	Motor neuron 1	Motor neuron 2			Values represent 2^(delta Ct relative to GAPDH)	NSC 1	NSC 2	Astrocytes 1	Astrocytes 2		Values represent fold change relative to differentiation day 5	CNs 1	CNs 2	CNs 3
OCT4	0.111838	0.112161	0.000264561	0.000533866			OCT4	0.269273	0.264795	8.6559e-05	0.000122065		FOXG1	900	600.121	1241.55
SOX2	0.328085	0.216506	0.121858	0.529781			SOX2	0.00674224	0.00735373	0.0206846	0.0128522		TBR2	23.9591	80.2544	98.225
TUB3	0.0233407	0.0290942	0.74599	1.24451			S100B	0.000187823	0.00019592	0.00675349	0.00719831		TBR1	1578.13	725.125	744.255
MNX1	3.35663e-06	4.07652e-06	6.83197e-06	2.52354e-05			GFAP	4.36317e-07	2.41602e-06	0.000170861	0.000110686
ChAT	8.18797e-07	7.99394e-07	4.86808e-05	0.000117907			SLC1A2	1.99147e-05	2.45064e-05	0.00112746	0.000975534
							SLC1A3	0.000734792	0.000639839	0.0208447	0.014606
Figure S2h
Values show delta Ct normalized to GAPDH	Sample 1	Sample 2	Sample 3	Sample 4
Hepatocyte	-6.68099	-5.90138	-5.73493
Fibroblast 4	-4.21447	-4.93834	-5.24012	-5.10549
ESCs	-9.11779	-8.77675	-8.47009	-9.48036
NSC	-7.20033	-7.61413	-3.80242	-4.37963
DE	-3.1578	-2.93877	-2.81879	-6.0939
Lung Prog.	-3.1578	-2.93877	-2.81879	-2.1658
MSC	-5.61267	-2.64001	-1.18253
Astrocytes	-4.02896	-4.03093	-2.9886	-2.88265
MNs	-5.05707	-4.68846	-8.12605
Trophoblast	-4.90905	-5.99002
LM	-5.62166	-7.7016	-6.81639
Cardiomyocytes	-7.78185	-7.81066	-7.8765
IM	-6.13351	-6.15922
Nephron Prog	-9.74541	-8.85472	-4.44354
DE d1	-9.67521	-11.0841
CN Prog.	-8.00727	-5.93076
iPSCs	-8.00755	-8.93597
dSMAD 2d	-4.37289	-4.25281
CHIR 1d	-6.77653	-9.77575
Figure S2i
Values represent 2^(delta Ct relative to GAPDH)	Fibroblast 1	Fibroblast 2	Fibroblast 3	Fibroblast 4	Fibroblast Repr Day 3_1	Fibroblast Repr Day 3_2	Fibroblast Repr Day 5_1	Fibroblast Repr Day 5_2	Fibroblast Repr Day 9_1	Fibroblast Repr Day 9_2
OCT4	0.00412879	0.00197171	0.0019396	0.00203649	0.00134992	0.000910547	0.00985388	0.0162553	0.14296	0.274349
SOX2	0.00082742	0.000811505	0.000935414	0.000314289	0.000840963	0.000268465	0.000239534	0.000330204	0.00202299	0.0040361
NANOG	0.000194529	n.a.	n.a.	9.03869e-05	0.00202407	0.00101425	0.0101219	0.015838	0.0011552	0.0530414

## Sheet: Table 6_Fig. 5d,e, S4a,d-g
Figure 5d
Values represent 2^(delta Ct relative to GAPDH)	WT 1	WT 2	WT 3	NEAT1-/- 1 (B clone)	NEAT1-/- 2 (B clone)	NEAT1-/- 1 (D clone)	NEAT1-/- 2 (D clone)	NEAT1deltaTH 1 (clone 61)	NEAT1deltaTH 2 (clone 61)	NEAT1deltaTH 1 (clone 63)	NEAT1deltaTH 2 (clone 63)	NEAT1 STOP 1 (clone T3)	NEAT1 STOP 2 (clone T3)	NEAT1 STOP 1 (clone T6)	NEAT1 STOP 2 (clone T6)
NEAT1 total	0.0175308	0.00815842	0.0121951	0.000128386	0.000149847	0.000183717	0.000164951	0.00231895	0.00221059	0.00239321	0.00153469	0.0411333	0.0283674	0.0329799	0.0385564
NEAT1v2	0.00260376	0.00139425	0.00195205	1.22549e-06	1.31979e-06	9.23816e-07	4.03381e-06	0.000215569	0.000183657	0.000211035	5.57628e-05	1.52533e-06	8.91671e-07	7.04976e-07	8.20816e-07
Figure 5e
Values are normalized to WT of the respective round of differentiation	NEAT1-/- 1 (B clone)	NEAT1-/- 2 (B clone)	NEAT1-/- 1 (C clone)	NEAT1-/- 2 (C clone)	NEAT1-/- 1 (D clone)	NEAT1-/- 2 (D clone)	NEAT1deltaTH 1 (clone 61)	NEAT1deltaTH 2 (clone 61)	NEAT1deltaTH 1 (clone 63)	NEAT1deltaTH 2 (clone 63)	NEAT1deltaTH 1 (clone 67)	NEAT1deltaTH 2 (clone 67)	NEAT1 STOP 1 (clone T3)	NEAT1 STOP 2 (clone T3)	NEAT1 STOP 3 (clone T3)	NEAT1 STOP 1 (clone T6)	NEAT1 STOP 2 (clone T6)	NEAT1 STOP 3 (clone T6)
NANOG	0.148946	0.248048	0.204724	0.261017	0.113153	0.247787	0.129637	n.a.	0.16919	n.a.	0.14699	n.a.	0.586045	0.94396	0.229053	0.379691	0.480736	0.186358
SOX2	1.14006	0.909997	1.30933	1.13742	0.915836	1.391	1.10837	n.a.	1.23316	n.a.	1.77946	n.a.	4.4706	2.43602	2.63062	2.49385	2.61775	2.43355
OCT4	0.352541	0.485007	0.377221	0.352629	0.260766	0.476383	0.524535	n.a.	0.410567	n.a.	0.473241	n.a.	1.63953	1.61918	0.61915	0.897578	1.02592	0.613591
CXCR4	2.17347	1.86853	2.65063	3.72699	1.57146	3.12152	1.07405	4.04829	1.30823	3.90616	1.67994	3.08425	n.a.	n.a.	n.a.	n.a.	n.a.	n.a.
SOX17	0.871569	0.632198	1.13999	0.799919	0.659369	0.323728	0.628565	0.420598	1.37784	0.941805	1.37337	1.6074	2.99343	1.99166	0.798327	1.39058	0.997498	0.986445
FOXA2	1.40864	0.218597	1.97927	0.100781	0.655096	0.0261631	0.374388	0.101653	0.920067	0.202898	1.00728	0.13083	1.21312	3.06663	0.423031	0.880711	0.698612	0.669606
ASCL1	0.504377	0.756851	1.05044	0.811948	0.379998	0.388475	0.309108	1.01763	2.01429	2.76153	1.45579	7.05491	n.a.	n.a.	n.a.	n.a.	n.a.	n.a.
PAX6	201.824	12.3204	522.494	12.7326	215.254	8.56821	33.6318	1.59712	61.2848	1.26312	135.839	2.17069	17.523	6.98868	5.65359	1.54941	1.03623	15.1408
DCX	0.613324	0.242895	0.996968	0.197158	0.667228	0.221667	0.412114	0.148415	0.427188	0.217495	0.698615	0.157519	n.a.	n.a.	n.a.	n.a.	n.a.	n.a.
SOX1	0.51529	0.557652	0.675084	0.929432	0.564638	0.437791	0.379168	0.465977	0.464744	0.228126	0.291108	0.538995	4.00276	3.95063	2.02665	1.7851	2.33528	1.71168
MIXL1	0.258392	0.281934	0.386999	0.46224	0.359642	0.310636	0.267578	0.429096	0.249659	0.318046	0.225932	0.465823	n.a.	n.a.	n.a.	n.a.	n.a.	n.a.
MESP1	0.568883	0.610967	0.725288	0.865249	0.497765	0.461918	0.444106	0.640334	0.554249	0.323243	0.616277	0.84868	n.a.	n.a.	n.a.	n.a.	n.a.	n.a.
T	0.691012	0.496901	1.05218	0.898369	0.60874	0.357792	0.583273	0.375238	0.625254	0.256034	0.680361	0.573437	1.10486	1.79661	1.12689	0.502964	1.77088	0.706034
Figure S4a
Values represent Fold change relative to WT of respective day	NEAT1-/- 1 (C clone)	NEAT1-/- 2 (C clone)	NEAT1-/- 3 (C clone)	NEAT1-/- 1 (D clone)	NEAT1-/- 2 (D clone)	NEAT1-/- 3 (D clone)	NEAT1deltaTH 1 (clone 61)	NEAT1deltaTH 2 (clone 61)	NEAT1deltaTH 3 (clone 61)	NEAT1deltaTH 1 (clone 67)	NEAT1deltaTH 2 (clone 67)	NEAT1deltaTH 3 (clone 67)	NEAT1 STOP 1 (clone T3)	NEAT1 STOP 2 (clone T3)	NEAT1 STOP 3 (clone T3)	NEAT1 STOP 1 (clone T6)	NEAT1 STOP 2 (clone T6)	NEAT1 STOP 3 (clone T6)
OCT4	0.708194	1.1999	0.992193	0.926888	1.24258	0.94044	2.07742	1.00741	0.998155	2.50175	0.351915	0.888665	1.34116	1.01736	2.03196	2.17128	1.74435	1.78074
SOX2	0.91471	1.01082	1.03328	0.562023	1.53611	1.05782	0.868149	1.34808	0.797201	1.1129	1.59579	1.12609	1.76409	1.17245	3.67457	1.99481	1.40059	1.87519
NANOG	0.865645	2.48566	0.717492	0.996661	1.51407	0.715041	1.31097	1.90385	0.470928	1.676	0.516372	0.712633	0.86078	0.605382	0.974453	0.96176	1.07317	1.0422
T	1.49454	1.20745	1.29763	1.28049	0.980563	2.13116	0.964966	1.19915	1.00943	0.725171	1.24243	0.915852	0.230737	0.178447	1.42277	0.329441	0.0844449	0.234605
MIIXL1	0.483675	0.973948	0.568405	0.215068	0.86828	0.30134	1.10817	1.55635	0.37768	1.48161	0.567596	0.532745	0.696254	0.492575	1.46807	1.97067	1.87729	1.69692
SOX17	1.25581	0.891632	0.577265	0.929763	0.247984	0.92002	0.65642	1.46057	0.532035	0.538231	1.92538	0.61246	0.426484	0.392104	1.42294	0.114833	0.136555	0.313072
FOXA2	0.444881	84.1393	1.43951	0.296311	7.29496	1.04488	13.223	60.1179	2.9709	12.662	0.614604	1.01462	0.368997	7.1041	0.630059	4.44282	34.807	6.67693
PAX6	5.46812	37.8315	23.3449	4.95798	9.00413	8.17079	4.27105	175.106	11.7134	10.4729	106.705	51.9134	10.9649	0.066726	25.6014	1.08396	2.14008	0.210068
SOX1	0.768609	1.04261	1.74312	0.544965	0.77808	2.11962	0.338332	0.555696	1.19386	0.244743	2.74016	2.35712	0.593581	0.539054	1.44743	0.487087	0.161706	0.819895
Figure S4d	Day 2	Day 2	Day 2	Day 2	Day 2	Day 2	Day 2	Day 2	Day 2	Day 2	Day 2	Day 2	Day 4	Day 4	Day 4	Day 4	Day 4	Day 4	Day 4	Day 4	Day 4	Day 4	Day 4	Day 4	Day 14	Day 14	Day 14	Day 14	Day 14	Day 14	Day 14	Day 14	Day 14	Day 14
Values represent Fold change relative to WT of respective day	NEAT1deltaTH 1 (clone 61)	NEAT1deltaTH 2 (clone 61)	NEAT1deltaTH 1 (clone 63)	NEAT1deltaTH 2 (clone 63)	NEAT1deltaTH 1 (clone 67)	NEAT1deltaTH 2 (clone 67)	NEAT1-/- 1 (B clone)	NEAT1-/- 2 (B clone)	NEAT1-/- 1 (C clone)	NEAT1-/- 2 (C clone)	NEAT1-/- 1 (D clone)	NEAT1-/- 2 (D clone)	NEAT1deltaTH 1 (clone 61)	NEAT1deltaTH 2 (clone 61)	NEAT1deltaTH 1 (clone 63)	NEAT1deltaTH 2 (clone 63)	NEAT1deltaTH 1 (clone 67)	NEAT1deltaTH 2 (clone 67)	NEAT1-/- 1 (B clone)	NEAT1-/- 2 (B clone)	NEAT1-/- 1 (C clone)	NEAT1-/- 2 (C clone)	NEAT1-/- 1 (D clone)	NEAT1-/- 2 (D clone)	NEAT1deltaTH 1 (clone 61)	NEAT1deltaTH 2 (clone 61)	NEAT1deltaTH 1 (clone 63)	NEAT1deltaTH 2 (clone 63)	NEAT1deltaTH 1 (clone 67)	NEAT1deltaTH 2 (clone 67)	NEAT1-/- 1 (B clone)	NEAT1-/- 2 (B clone)	NEAT1-/- 1 (C clone)	NEAT1-/- 2 (C clone)
OCT4	0.717767	0.578356	0.721677	0.977509	0.627719	0.71072	0.539425	0.565263	1.29286	0.660229	0.651761	0.901595	0.22432	0.899401	0.261492	0.930965	0.218317	0.949167	0.286046	0.562999	0.379671	0.938449	0.280519	n.a.	1.00862	0.516024	1.81068	0.416832	1.33116	0.406848	1.38646	0.810617	0.897347	0.384027
SOX2	0.855227	1.00681	0.748019	1.6837	0.733536	1.19042	0.460873	0.721378	0.974777	1.71398	0.768827	1.0776	0.962051	0.82838	1.04863	0.777134	0.563041	0.720239	1.11498	0.540702	0.835224	0.462485	0.910028	0.709252	0.602564	0.794317	0.781969	0.785019	0.539942	0.799056	0.737809	0.631328	0.677959	0.762486
NANOG	0.515928	0.21002	1.45866	0.664833	0.539224	0.370585	0.574147	0.615642	n.a.	0.256001	0.672152	0.280192	0.466901	1.06892	0.592815	1.06311	0.615073	0.72264	0.697514	0.623692	0.655919	0.758124	n.a.	n.a.	2.08031	1.34024	n.a.	1.07723	2.37809	0.915464	n.a.	1.70991	1.8114	0.865854
PAX6	2.99606	5.55774	2.75549	8.82177	3.99349	7.99875	2.39293	n.a.	2.43584	15.8888	9.20156	11.0903	1.91733	0.887721	1.45887	0.820756	0.373949	0.950255	0.313322	n.a.	4.39324	0.787061	2.36833	1.58822	1.82915	2.6659	1.25451	3.63792	1.18724	3.33574	0.500184	2.30742	1.56751	4.18891
DCX	1.32756	0.871092	0.972037	1.45756	1.05289	1.04008	0.769985	1.13015	1.5966	0.871564	1.57741	1.03219	0.877966	0.86439	0.946021	0.791175	0.611715	0.708333	0.932839	0.74127	0.687521	0.540189	0.773172	0.855924	1.25714	0.715275	1.35025	0.761818	0.844986	0.8165	1.20677	0.691949	0.903724	0.926883
SOX1	2.18828	0.719592	2.53938	0.851371	2.14402	0.407875	1.70518	1.21814	4.01832	0.423613	1.78807	0.350872	6.09341	3.31396	4.51449	2.31569	3.78767	1.51792	2.55221	2.12747	1.41322	1.05268	4.04929	1.13085	1.7212	1.35986	1.56518	1.38749	1.49265	1.24026	0.915836	1.43767	0.937384	1.59458
ASCL1	1.2541	0.897058	1.46001	0.967445	1.81132	0.714523	0.903046	0.365787	n.a.	0.393949	1.31735	0.560161	2.61751	1.29004	2.16137	0.675747	2.10728	0.590321	0.827039	0.875784	0.83105	0.256694	1.66954	0.404916	0.509756	1.58355	0.607393	0.849167	0.395814	1.1503	0.985431	0.719136	0.743525	0.697709
FOXG1	0.893971	0.217149	2.29176	0.70815	0.931028	0.333515	1.11512	0.446958	n.a.	0.374386	0.928601	0.612751	0.449273	1.37522	0.676653	0.961497	0.714674	0.786946	0.537104	0.577873	0.54523	0.737926	0.904105	0.643127	1.04234	1.25241	1.74857	1.00051	1.44883	0.930989	1.18789	1.19292	0.835854	0.728313
Figure S4e
Values represent 2^(delta Ct relative to GAPDH)	WT 1 Brew	WT 2 Brew	WT 3 Brew	WT 4 Brew	WT1	WT2	NEAT1delta(pA) (clone 40)	NEAT1delta(pA) (clone 50)	NEAT1delta(pA) (clone 90)
OCT4	1.70613	1.38297	1.51509	1.36533	0.0896187	0.100634	0.034078	0.0266364	0.010005
NANOG	0.522504	0.409859	0.389817	0.398672	0.00964663	0.00751812	0.000593099	0.00107906	0.0311605
SOX2	0.103263	0.173938	0.0946224	0.104848	0.0396777	0.000611469	0.0653257	0.0478533	0.0141277
T	3.7204e-05	7.7561e-05	2.86968e-06	1.20917e-05	1.55786e-05	0.00159053	3.04703e-05	7.61906e-07	0.00199547
MIXL	0.00117876	0.00103982	0.00132616	0.00147773	0.000958866	0.0828134	0.000120416	7.0419e-05	0.0582705
Figure S4f
Values represent 2^(delta Ct relative to GAPDH)	WT 1 Brew	WT 2 Brew	WT1	WT2	WT3	WT4	NEAT1delta(pA) (clone 40)	NEAT1delta(pA) (clone 50)	NEAT1delta(pA) (clone 90)
OCT4	3.67236	7.06601	0.150067	0.111211	0.123577	0.265792	0.110985	0.521009	0.489123
NANOG	0.660334	1.62975	0.0347854	n.a.	0.0881189	0.027448	0.0864419	0.0813383	0.0678398
SOX2	0.722403	1.71573	0.0549623	0.0272979	0.0417575	0.298644	0.00272612	0.0440929	0.0253079
GSC	0.00158565	0.00321295	0.0332377	n.a.	0.0671045	0.644062	0.604795	0.185159	0.173337
FOXA2	0.00489054	0.0188004	0.0120582	0.254384	0.022383	n.a.	0.797148	0.183669	0.194443
SOX17	2.93301e-05	6.44754e-05	0.0138225	n.a.	0.0237662	0.198679	0.300003	0.147106	0.138044
Figure S4g
Values represent 2^(delta Ct relative to GAPDH)	WT 1 Brew	WT 2 Brew	WT 3 Brew	WT 4 Brew	WT1	WT2	WT3	NEAT1delta(pA) 1 (clone 11)	NEAT1delta(pA) 2 (clone 11)	NEAT1delta(pA) 1 (clone 50)	NEAT1delta(pA) 2 (clone 50)	NEAT1delta(pA) 3 (clone 50)	NEAT1delta(pA) 1 (clone 90)	NEAT1delta(pA) 2 (clone 90)	NEAT1delta(pA) 3 (clone 90)
OCT4	1.70613	1.38297	1.51509	1.36533	0.0154562	0.0258182	0.0572599	0.0156715	0.0238223	0.0100061	0.0252858	0.0213435	0.0153772	0.0355661	0.0237729
NANOG	0.522504	0.409859	0.389817	0.398672	0.000608005	0.000467066	0.000801931	0.000141418	0.000556587	0.000279062	0.000353106	0.00179423	0.000878643	0.000290109	0.000461897
SOX2	0.103263	0.173938	0.0946224	0.104848	0.205586	0.228877	0.360744	0.158842	0.164241	0.159607	0.157021	0.258994	0.208075	0.190532	0.218775
SOX1	0.000182498	0.000678536	0.000203599	0.000315998	0.0280481	0.084504	0.0551051	0.00622212	0.00600648	0.0224935	0.00350776	0.0563334	0.00571192	0.00196476	0.0275833
PAX6	0.000352501	0.000548938	0.000785284	0.00115513	0.0153594	0.00295582	0.00554341	0.00838612	0.00753083	0.00112347	0.0221449	0.004138	0.0181889	0.0395882	0.0005904
DCX	0.00564139	0.00364559	0.00200545	0.00216168	0.00731095	0.00898618	0.00814048	0.00336671	0.00388737	0.00355552	0.00672998	0.0076109	0.00441748	0.0090134	0.0053816
ASCL1	0.000161953	0.000275839	5.05356e-05	0.000139282	0.0013276	0.00309636	0.00236746	0.00132897	0.000770854	0.00360846	0.000669575	0.00275419	0.000978731	0.000306165	0.00278681

## Sheet: Table 7_Fig. 5g,i  S4c,j,k
Values represent % of positive cells compared gating based on IgG negative control
Figure 5g
	WT 1	WT 2	WT 3	NEAT1-/- 1 (B clone)	NEAT1-/- 2 (B clone)	NEAT1-/- 1 (C clone)	NEAT1-/- 2 (C clone)	NEAT1-/- 1 (D clone)	NEAT1-/- 2 (D clone)	NEAT1deltaTH 1 (clone 61)	NEAT1deltaTH 2 (clone 61)	NEAT1deltaTH 1 (clone 63)	NEAT1deltaTH 2 (clone 63)	NEAT1deltaTH 1 (clone 67)	NEAT1deltaTH 2 (clone 67)
NANOG	67.4	50.9	48.8	4.94	16.7	9.52	22.4	1.21	9.23	10.7	3.34	5.5	5.19	6.95	1.18
Tra1-60 Abcam	50.1	50.9	n.a.	35.2	23.7	38	20.3	33.5	23.6	48.1	11.3	34.3	9.14	24	9.19
SSEA5	44.8	51.1	44	36.5	22.1	31.2	19.4	32.1	17.8	49.9	6.18	49.9	9.68	39.5	7.86
Figure 5i
	WT 1	WT 2	NEAT1-/- 1 (B clone)	NEAT1-/- 1 (C clone)	NEAT1-/- 1 (D clone)	NEAT1deltaTH 1 (clone 61)	NEAT1deltaTH 1 (clone 63)	NEAT1deltaTH 1 (clone 67)
NANOG	4.01	3.81	0.65	1.11	2.15	2.41	1.08	1.21
OCT4	8.48	6.74	0.061	0.24	0.67	0.96	0.14	0.19
Tra1-60	10.8	15.9	1.36	1.53	1.54	1.53	0.29	1.17
SSEA5	19.5	33.1	3.1	7.89	8.39	5.33	7.33	4.83
Figure S4c
	WT	NEAT1-/- 1 (B clone)	NEAT1-/- 1 (C clone)	NEAT1-/- 1 (D clone)	NEAT1deltaTH 1 (clone 61)	NEAT1deltaTH 1 (clone 63)	NEAT1deltaTH 1 (clone 67)
Tra1-60 Abcam	63.3	59.5	58	42.5	67.9	68.4	53.7
SSEA5	66.7	69.8	58.2	65	79.8	69.9	63.4
Figure S4j
	WT 1	WT 2	NEAT1 STOP 1 (clone T3)	NEAT1 STOP 2 (clone T3)	NEAT1 STOP 1 (clone T6)	NEAT1 STOP 2 (clone T6)
SSEA4	95.3	93.7	85.3	83.4	78.8	76.8
SSEA5	92.4	94.4	77.1	95.2	92.5	95.5
TRA-1-60	94.2	93.6	95.2	94.3	96.7	97.6
NANOG	92.7	94.8	75.2	88	69.5	90.8
OCT4	93.3	95.2	86.2	92.9	94.7	94.1
Figure S4k
	WT 1	WT 2	NEAT1 STOP 1 (clone T3)	NEAT1 STOP 2 (clone T3)	NEAT1 STOP 1 (clone T6)	NEAT1 STOP 2 (clone T6)
SSEA4	67.2	68.4	23.6	14.4	22.8	0
SSEA5	63.9	63.6	72.9	41.5	69.7	8.27
TRA-1-60	61.4	60.9	34.8	37	23.5	5.71
NANOG	66.2	64.1	0.86	68.7	0.55	79.7
OCT4	67.6	67.4	48.1	19	52.9	0
